# Supplementary material for: Dual-Mode Triboelectric and Capacitive Pressure Sensor Based on Anodic Aluminum Oxide
Source: Nanomaterials (Basel). 2026 Jun 19;16(12):771. doi: 10.3390/nano16120771 (PMC13304531; doi:10.3390/nano16120771)
Supplement: Supplementary file 1 [file nanomaterials-16-00771-s001.zip]

Archive with 1 entries (1 files):
- nanomaterials-4312546-supplementary.pdf
